# Supplementary material for: A hitchhikers guide to the Galápagos: co-phylogeography of Galápagos mockingbirds and their parasites
Source: BMC Evol Biol. 2011 Oct 3;11:284. doi: 10.1186/1471-2148-11-284 (PMC3209464; doi:10.1186/1471-2148-11-284)
Supplement: Additional file 1 — List of samples sequenced for COI and EF1α. [file 1471-2148-11-284-S1.XLS]

## Sheet: Sheet1
Additionl file 1. List of samples sequenced for COI and EF1α.
Mimus spp				GenBank acc. no.
Island/species	Voucher no.	GPS position		COI/haplotype
Champion	143096	-1.23702	-90.3871	JF734135/Ha6
M. trifasciatus	143097	-1.23733	-90.3864	JF734136/Ha6
	143098	-1.23733	-90.3864	JF734137/Ha6
	143099	-1.23823	-90.3862	JF734138/Ha6
	143100	-1.23787	-90.3859	JF734139/Ha6
	143101	-1.23745	-90.3843	JF734140/Ha6
	143102	-1.23808	-90.385	JF734141/Ha6
	143103	-1.2368	-90.386	JF734142/Ha6
Espanola	1118	-1.38668	-89.6219	JF734107/Ha1
M. macdonaldi	235	-1.38668	-89.6219	JF734108/Ha2
	143004	-1.38733	-89.6212	JF734110/Ha4
	1123	-1.38668	-89.6219	JF734109/Ha3
	143157	-1.3855	-89.6266	JF734111/Ha4
	143158	-1.3855	-89.6266	JF734112/Ha4
	143159	-1.38212	-89.6278	JF734113/Ha4
Gardner by Espanola	143015	-1.3455	-89.6479	JF734114/Ha4
M. macdonaldi	143016	-1.3455	-89.6479	JF734115/Ha4
	143017	-1.3455	-89.6479	JF734116/Ha4
	143018	-1.34707	-89.6483	JF734117/Ha4
	143019	-1.34707	-89.6483	JF734118/Ha4
Gardner by Floreana	143064	-1.33043	-90.2933	JF734127/Ha6
M. trifasciatus	143065	-1.33043	-90.2933	JF734128/Ha6
	143066	-1.33043	-90.2933	JF734129/Ha6
	143067	-1.3308	-90.2915	JF734130/Ha6
	143068	-1.3313	-90.2924	JF734131/Ha6
	143069	-1.33168	-90.2956	JF734132/Ha6
	143070	-1.33285	-90.2943	JF734133/Ha6
	143071	-1.33277	-90.2934	JF734134/Ha6
Isabela	143379	-0.3452	-91.0482	JF734183/Ha21
M. parvulus	143380	-0.342583	-91.0544	JF734184/Ha22
	143381	-0.340033	-91.0584	JF734185/Ha22
	143382	-0.340033	-91.0584	JF734186/Ha22
	143383	-0.338533	-91.0624	JF734187/Ha21
	143384	-0.334667	-91.0645	JF734188/Ha21
	143385	-0.334667	-91.0645	JF734189/Ha22
	143386	-0.33365	-91.0687	JF734190/Ha22
Marchena	143200	0.301017	-90.5087	JF734159/Ha7
M. parvulus	143201	0.301017	-90.5087	JF734160/Ha7
	143202	0.303217	-90.5147	JF734161/Ha7
	143203	0.3037	-90.515	JF734162/Ha12
	143204	0.307667	-90.5159	JF734163/Ha5
	143205	0.307667	-90.5159	JF734164/Ha13
	143206	0.304517	-90.5006	JF734165/Ha13
	143207	0.305717	-90.5044	JF734166/Ha13
Rabida	143338	-0.4014	-90.7092	JF734182/Ha16
M. parvulus	143324	-0.401867	-90.7071	JF734175/Ha16
	143325	-0.401467	-90.708	JF734176/Ha17
	143326	-0.401467	-90.708	JF734177/Ha18
	143327	-0.4015	-90.71	JF734178/Ha19
	143328	-0.401917	-90.7105	JF734179/Ha20
	143329	-0.401917	-90.7105	JF734180/Ha16
	143330	-0.403217	-90.7099	JF734181/Ha7
San Cristobal	143235	-0.9124	-89.4356	JF734173/Ha14
M. melanotis	143236	-0.934083	-89.5482	JF734174/Ha15
	143226	-0.932267	-89.5476	JF734167/Ha14
	143227	-0.932267	-89.5476	JF734168/Ha14
	143228	-0.932267	-89.5476	JF734169/Ha14
	143229	-0.932267	-89.5476	JF734170/Ha14
	143230	-0.912733	-89.4356	JF734171/Ha14
	143231	-0.912983	-89.4352	JF734172/Ha14
Santiago	143124	-0.2717	-90.8482	JF734143/Ha7
M. parvulus	143125	-0.263633	-90.8428	JF734144/Ha8
	143126	-0.252767	-90.8418	JF734145/Ha7
	143127	-0.252617	-90.8561	JF734146/Ha7
	143128	-0.267683	-90.8539	JF734147/Ha7
	143129	-0.26645	-90.8542	JF734148/Ha7
	143130	-0.249917	-90.864	JF734149/Ha7
	143131	-0.2474	-90.8655	JF734150/Ha9
Santa Cruz	143169	-0.688817	-90.2261	JF734151/Ha10
M. parvulus	143170	-0.688783	-90.2226	JF734152/Ha11
	143171	-0.694183	-90.2218	JF734153/Ha10
	143172	-0.685917	-90.2236	JF734154/Ha10
	143173	-0.671	-90.4382	JF734155/Ha10
	143174	-0.67315	-90.4391	JF734156/Ha10
	143175	-0.67315	-90.4391	JF734157/Ha10
	143176	-0.6658	-90.4395	JF734158/Ha10
Santa Fe	143037	-0.799533	-90.0829	JF734119/Ha5
M. parvulus	143038	-0.806817	-90.0832	JF734120/Ha5
	143039	-0.811217	-90.0774	JF734121/Ha5
	143040	-0.80785	-90.0795	JF734122/Ha5
	143041	-0.80785	-90.0795	JF734123/Ha5
	143042	-0.80785	-90.0795	JF734124/Ha5
	143043	-0.80785	-90.0795	JF734125/Ha5
	143045	-0.800817	-90.0811	JF734126/Ha5
Fernandina	FM2	-0.272781	-91.4871	JF734191/Ha22
M. parvulus	FM3	-0.272781	-91.4871	JF734192/Ha22
	FM5	-0.272781	-91.4871	JF734193/Ha23
	FM6	-0.272781	-91.4871	JF734194/Ha22
	FM7	-0.272781	-91.4871	JF734195/Ha22
	FM8	-0.272781	-91.4871	JF734196/Ha22
	FM9	-0.272781	-91.4871	JF734197/Ha22
Genovesa	R67_rbrb	0.327294	-89.9576	JF734198/Ha24
M. parvulus	R70_fnN	0.327294	-89.9576	JF734205/Ha24
	R71_fnC	0.327294	-89.9576	JF734199/Ha24
	R75_fnrb	0.327294	-89.9576	JF734200/Ha24
	R79_cpN	0.327294	-89.9576	JF734201/Ha24
	R80_cpC	0.327294	-89.9576	JF734202/Ha24
	R84_cprb	0.327294	-89.9576	JF734203/Ha24
	R89_Nfn	0.327294	-89.9576	JF734204/Ha24
Pinta	PM1	0.554158	-90.7618	JF734207/Ha10
M. parvulus	PM2	0.554158	-90.7618	JF734208/Ha25
	PM3	0.554158	-90.7618	JF734209/Ha25
	PM4	0.554158	-90.7618	JF734210/Ha25
	PM6	0.554158	-90.7618	JF734206/Ha25
	PM7	0.554158	-90.7618	JF734211/Ha25
	PM8	0.554158	-90.7618	JF734212/Ha25
	PM9	0.554158	-90.7618	JF734213/Ha25
Totals	107 samples			25 haplotypes
Analges sp.				GenBank acc. no.
Island/host species	Voucher no.	GPS position		COI/haplotype	EF1a	Voucher no. in red - two parasite specimens per one host individual analysed
Champion	143090aA	-1.23807	-90.3852	JF733933/Ha24	JF734010
M. trifasciatus	143105aA	-1.23815	-90.3871	JF733934/Ha24	JF734007
	143107aA	-1.2386	-90.3862	JF733935/Ha24
	143243aA	-1.23743	-90.3872	JF733930/Ha22	JF734009
	143256aA	-1.23695	-90.3864	JF733936/Ha24	JF734008
	143268aA	-1.23738	-90.3859	JF733931/Ha22
	143269aA	-1.23685	-90.3855	JF733932/Ha23	JF734006
Espanola	1040aA	-1.39295	-89.6197	JF733916/Ha10	JF733995
M. macdonaldi	1109aA	-1.3886	-89.6206	JF733906/Ha1	JF733992
	1295aA	-1.3886	-89.6206	JF733917/Ha11	JF733996
	143005aA	-1.38733	-89.6212	JF733913/Ha7
	143006aA	-1.39302	-89.6241	JF733907/Ha2
	143012aA	-1.38583	-89.6231	JF733915/Ha9	JF733993
	143297aA	-1.3886	-89.6206	JF733914/Ha8	JF733994
	143320aA	-1.38565	-89.6258	JF733911/Ha6
Gardner by Espanola	143015aA	-1.3455	-89.6479	JF733910/Ha5	JF733999
M. macdonaldi	143016aA	-1.3455	-89.6479	JF733909/Ha4	JF733998
	143017aA	-1.3455	-89.6479	JF733918/Ha12
	143020aA	-1.34685	-89.6463	JF733912/Ha7
	143021aA	-1.34685	-89.6463	JF733908/Ha3
	143023aA	-1.3449	-89.6423	JF733919/Ha7	JF733997
Gardner by Floreana	143050aA	-1.33045	-90.2953	JF733937/Ha25
M. trifasciatus	GarF01aA	-1.33045	-90.2953	JF733938/Ha26
	GARF04aA	-1.32955	-90.2929	JF733944/Ha25
	GARF10aA	-1.33115	-90.2942	JF733945/Ha25
	GARF11aA	-1.33115	-90.2942	JF733939/Ha27	JF734004
	GARF12aA	-1.33195	-90.2913	JF733941/Ha29
	Garf17aA	-1.33172	-90.2925	JF733940/Ha28
	GARF19aA	-1.3313	-90.2958	JF733942/Ha25	JF734005
	GARF20aA	-1.32983	-90.2937	JF733943/Ha30	JF734003
Isabela	143365aA	-0.35615	-91.0568	JF733924/Ha17
M. parvulus	143368aA	-0.359567	-91.0574	JF733925/Ha18	JF734029
	143372aA	-0.355933	-91.0502	JF733927/Ha20
	143376aA	-0.35425	-91.0601	JF733928/Ha16
	143379aA	-0.3452	-91.0482	JF733923/Ha16
	143383aA	-0.338533	-91.0624	JF733920/Ha13	JF734030
	143386aA	-0.33365	-91.0687	JF733921/Ha14
	143388aA	-0.346867	-91.0567	JF733926/Ha19	JF734032
	143391aA	-0.3481	-91.0625	JF733929/Ha21
	143392aA	-0.34775	-91.0636	JF733922/Ha15	JF734031
Marchena	143180aA	0.3008	-90.5065	JF733947/Ha32
M. parvulus	143180bA	0.3008	-90.5065	JF733948/Ha33
	143181aA	0.302767	-90.5056	JF733949/Ha34
	143182aA	0.303183	-90.5057	JF733953/Ha38	JF734022
	143185aA	0.303083	-90.5024	JF733950/Ha35
	143190aA	0.30265	-90.5079	JF733956/Ha40	JF734024
	143203aA	0.3037	-90.515	JF733954/Ha39
	143205aA	0.307667	-90.5159	JF733955/Ha31
	143209aA	0.305233	-90.5149	JF733946/Ha31
	143215aA	0.307017	-90.5207	JF733952/Ha37	JF734021
	143216aA	0.301317	-90.5069	JF733951/Ha36	JF734023
Rabida	143326aA	-0.401467	-90.708	JF733978/Ha60	JF734025
M. parvulus	143336aA	-0.405133	-90.7091	JF733979/Ha61	JF734027
	143342aA	-0.401417	-90.7064	JF733980/Ha62	JF734026
	143342bA	-0.401417	-90.7064	JF733981/Ha62	JF734028
San Cristobal	143231aA	-0.912983	-89.4352	JF733982/Ha63
M. melanotis	143235aA	-0.9124	-89.4356	JF733983/Ha64
	Cris04aA	-0.722567	-89.3109	JF733985/Ha66
	Cris06aA	-0.718617	-89.3105	JF733986/Ha67	JF734000
	Cris07aA	-0.718617	-89.3105	JF733988/Ha69
	Cris09aA	-0.711167	-89.3042	JF733984/Ha65
	Cris10aA	-0.711167	-89.3042	JF733989/Ha70	JF734001
	Cris15aA	-0.6961	-89.3016	JF733990/Ha71
	Cris16Aa	-0.696567	-89.3037	JF733991/Ha70	JF734002
	TalkeraA	-0.713633	-89.3053	JF733987/Ha68
Santiago	143115aA	-0.27315	-90.8481	JF733957/Ha41	JF734018
M. parvulus	143118aA	-0.273433	-90.8508	JF733958/Ha42	JF734019
	143119aA	-0.270383	-90.8461	JF733959/Ha43	JF734020
Santa Cruz	143173aA	-0.671	-90.4382	JF733963/Ha47	JF734012
M. parvulus	143026aA	-0.68685	-90.2226	JF733960/Ha44	JF734011
	143027aA	-0.686317	-90.2203	JF733967/Ha51
	143168aA	-0.68535	-90.2243	JF733969/Ha53
	143169aA	-0.688817	-90.2261	JF733966/Ha50
	143241aA	-0.686667	-90.2218	JF733961/Ha45	JF734013
	143345aA	-0.673083	-90.2389	JF733962/Ha46
	143357aA	-0.677967	-90.2259	JF733968/Ha52
	143052aA	-0.73205	-90.329	JF733965/Ha49
	143053aA	-0.73205	-90.329	JF733964/Ha48
Santa Fe	143029aA	-0.802583	-90.0866	JF733975/Ha58	JF734016
M. parvulus	143030aA	-0.80345	-90.0848	JF733976/Ha55
	143031aA	-0.80345	-90.0848	JF733972/Ha56	JF734014
	143038aA	-0.806817	-90.0832	JF733973/Ha55	JF734017
	143041aA	-0.80785	-90.0795	JF733974/Ha57
	143044aA	-0.80375	-90.0864	JF733977/Ha59
	143045aA	-0.800817	-90.0811	JF733971/Ha55
	143046aA	-0.800817	-90.0811	JF733970/Ha54	JF734015
Totals	86 samples			71 haplotypes	51 sequences
Myrsidea nesomimi				GenBank acc. no.
Island/host species	Voucher no.	GPS position		COI/haplotype
Champion	143090aM	-1.23807	-90.3852	JF734242/Ha13
M. trifasciatus	143105aM	-1.23815	-90.3871	JF734240/Ha13
	143107aM	-1.2386	-90.3862	JF734241/Ha13
	143243aM	-1.23743	-90.3872	JF734244/Ha13
	143245aM	-1.23743	-90.3872	JF734245/Ha13
	143248aM	-1.23695	-90.3864	JF734246/Ha13
	143255aM	-1.23695	-90.3864	JF734247/Ha13
	143256aM	-1.23695	-90.3864	JF734243/Ha13
	143257aM	-1.23695	-90.3864	JF734248/Ha13
	143269aM	-1.23685	-90.3855	JF734249/Ha13
Espanola	1059aM	-1.39083	-89.6205	JF734222/Ha2
M. macdonaldi	1109aM	-1.3886	-89.6206	JF734214/Ha1
	1123aM	-1.38668	-89.6219	JF734217/Ha3
	1125aM	-1.39295	-89.6197	JF734218/Ha4
	143006aM	-1.39302	-89.6241	JF734216/Ha3
	143009aM	-1.40168	-89.6279	JF734219/Ha5
	143014aM	-1.3855	-89.6266	JF734220/Ha6
	143302aM	-1.38583	-89.6231	JF734221/Ha7
	143321aM	-1.39018	-89.6211	JF734215/Ha2
Gardner by Espanola	143015aM	-1.3455	-89.6479	JF734223/Ha2
M. macdonaldi	143016aM	-1.3455	-89.6479	JF734224/Ha8
	143017aM	-1.3455	-89.6479	JF734225/Ha2
	143018aM	-1.34707	-89.6483	JF734226/Ha8
	143019aM	-1.34707	-89.6483	JF734227/Ha8
	143020aM	-1.34685	-89.6463	JF734228/Ha2
	143021aM	-1.34685	-89.6463	JF734229/Ha9
	143023aM	-1.3449	-89.6423	JF734230/Ha2
Gardner by Floreana	143050aM	-1.33045	-90.2953	JF734233/Ha10
M. trifasciatus	GARF03aM	-1.32983	-90.2937	JF734239/Ha10
	GARF05aM	-1.32955	-90.2929	JF734232/Ha10
	GARF06aM	-1.32955	-90.2929	JF734234/Ha10
	GARF10aM	-1.33115	-90.2942	JF734235/Ha10
	GARF12aM	-1.33195	-90.2913	JF734231/Ha10
	GARF17aM	-1.33172	-90.2925	JF734236/Ha11
	GARF19aM	-1.3313	-90.2958	JF734238/Ha12
	GARF20aM	-1.32983	-90.2937	JF734237/Ha10
Isabela	143365aM	-0.35615	-91.0568	JF734303/Ha34
M. parvulus	143368aM	-0.359567	-91.0574	JF734297/Ha29
	143369aM	-0.359567	-91.0574	JF734298/Ha30
	143376aM	-0.35425	-91.0601	JF734299/Ha31
	143380aM	-0.342583	-91.0544	JF734296/Ha28
	143383aM	-0.338533	-91.0624	JF734300/Ha32
	143391aM	-0.3481	-91.0625	JF734301/Ha33
	143392aM	-0.34775	-91.0636	JF734302/Ha30
Marchena	143182aM	0.303183	-90.5057	JF734307/Ha36
M. parvulus	143187aM	0.301583	-90.5046	JF734308/Ha36
	143190aM	0.30265	-90.5079	JF734306/Ha33
	143196aM	0.300467	-90.5055	JF734304/Ha35
	143197aM	0.306933	-90.5061	JF734305/Ha36
	143205aM	0.307667	-90.5159	JF734309/Ha36
	143209aM	0.305233	-90.5149	JF734310/Ha36
	143216aM	0.301317	-90.5069	JF734311/Ha37
Rabida	143323aM	-0.401867	-90.7071	JF734292/Ha24
M. parvulus	143324aM	-0.401867	-90.7071	JF734287/Ha24
	143326aM	-0.401467	-90.708	JF734294/Ha24
	143330aM	-0.403217	-90.7099	JF734295/Ha24
	143331aM	-0.40355	-90.7092	JF734288/Ha27
	143334aM	-0.403167	-90.7075	JF734289/Ha24
	143335aM	-0.403883	-90.7079	JF734290/Ha24
	143338aM	-0.4014	-90.7092	JF734291/Ha27
	143342aM	-0.401417	-90.7064	JF734293/Ha27
San Cristobal	143235aM	-0.9124	-89.4356	JF734250/Ha14
M. melanotis	143238aM	-0.935417	-89.5487	JF734251/Ha14
	Cris07aM	-0.718617	-89.3105	JF734255/Ha14
	Cris08aM	-0.702833	-89.3036	JF734252/Ha14
	Cris09aM	-0.711167	-89.3042	JF734259/Ha14
	Cris11aM	-0.711167	-89.3042	JF734256/Ha14
	Cris13aM	-0.732983	-89.3157	JF734253/Ha14
	Cris14aM	-0.712217	-89.3047	JF734257/Ha15
	Cris14bM	-0.712217	-89.3047	JF734258/Ha15
	talkeraM	-0.713633	-89.3053	JF734254/Ha15
Santiago	143113aM	-0.2677	-90.8486	JF734279/Ha23
M. parvulus	143114aM	-0.270117	-90.8537	JF734280/Ha24
	143115aM	-0.27315	-90.8481	JF734281/Ha24
	143116aM	-0.268783	-90.8451	JF734282/Ha25
	143118aM	-0.273433	-90.8508	JF734283/Ha24
	143120aM	-0.27075	-90.8387	JF734284/Ha26
	143123aM	-0.271733	-90.8496	JF734285/Ha24
	143130aM	-0.249917	-90.864	JF734286/Ha24
Santa Cruz	143175aM	-0.67315	-90.4391	JF734274/Ha22
M. parvulus	143025aM	-0.686867	-90.2232	JF734278/Ha22
	143027aM	-0.686317	-90.2203	JF734269/Ha16
	143168aM	-0.68535	-90.2243	JF734273/Ha16
	143347aM	-0.674483	-90.238	JF734276/Ha16
	143356aM	-0.6773	-90.227	JF734277/Ha16
	143357aM	-0.677967	-90.2259	JF734275/Ha16
	143052aM	-0.73205	-90.329	JF734270/Ha16
	143053aM	-0.73205	-90.329	JF734271/Ha20
	143144aM	-0.732083	-90.3286	JF734272/Ha21
Santa Fe	143028aM	-0.80375	-90.0864	JF734260/Ha16
M. parvulus	143030aM	-0.80345	-90.0848	JF734268/Ha16
	143032aM	-0.805233	-90.0856	JF734262/Ha17
	143035aM	-0.799533	-90.0829	JF734263/Ha17
	143039aM	-0.811217	-90.0774	JF734264/Ha13
	143041aM	-0.80785	-90.0795	JF734265/Ha18
	143044aM	-0.80375	-90.0864	JF734266/Ha19
	143045aM	-0.800817	-90.0811	JF734267/Ha16
	143047aM	-0.8002	-90.0802	JF734261/Ha16
Totals	98 samples			37 haplotypes
Brueelia galapagensis				GenBank acc. no.
Island/host species	Voucher no.	GPS position		COI/haplotype	EF1a
Espanola	1059aB	-1.39083	-89.6205	JF734056/Ha6
M. macdonaldi	1059bB	-1.39083	-89.6205	JF734055/Ha6	JF734086
	1116aB	-1.38668	-89.6219	JF734051/Ha7	JF734087
	1179aB	-1.39295	-89.6197	JF734054/Ha6
	143006aB	-1.39302	-89.6241	JF734045/Ha6
	143007aB	-1.39588	-89.6281	JF734050/Ha6	JF734081
	143008aB	-1.39588	-89.6281	JF734052/Ha6
	143009aB	-1.40168	-89.6279	JF734046/Ha6	JF734082
	143154aB	-1.39293	-89.6245	JF734049/Ha6	JF734083
	143302aB	-1.38583	-89.6231	JF734047/Ha6
	143321aB	-1.39018	-89.6211	JF734048/Ha6	JF734085
	E9000aB	-1.40168	-89.6279	JF734053/Ha6	JF734084
Gardner by Espanola	143015aB	-1.3455	-89.6479	JF734057/Ha6
M. macdonaldi	143016aB	-1.3455	-89.6479	JF734058/Ha6
	143017aB	-1.3455	-89.6479	JF734059/Ha6	JF734079
	143021aB	-1.34685	-89.6463	JF734060/Ha6	JF734080
	143023aB	-1.3449	-89.6423	JF734061/Ha6	JF734078
Gardner by Floreana	143050aB	-1.33045	-90.2953	JF734044/Ha4	JF734091
M. trifasciatus	GARF18aB	-1.33143	-90.294	JF734041/Ha5	JF734088
	GARF18bB	-1.33143	-90.294	JF734042/Ha5	JF734089
	GARF22aB	-1.33128	-90.2954	JF734040/Ha5	JF734090
	GARF22bB	-1.33128	-90.2954	JF734043/Ha5
Marchena	143182aB	0.303183	-90.5057	JF734036/Ha3	JF734101
M. parvulus	143197aB	0.306933	-90.5061	JF734033/Ha1
	143197bB	0.306933	-90.5061	JF734034/Ha2	JF734097
	143204aB	0.307667	-90.5159	JF734035/Ha3	JF734098
	143215aB	0.307017	-90.5207	JF734037/Ha3	JF734099
	143216aB	0.301317	-90.5069	JF734038/Ha3	JF734100
Rabida	143323aB	-0.401867	-90.7071	JF734062/Ha4	JF734106
M. parvulus	143324aB	-0.401867	-90.7071	JF734063/Ha4	JF734102
	143334aB	-0.403167	-90.7075	JF734039/Ha4	JF734103
	143335aB	-0.403883	-90.7079	JF734064/Ha4	JF734104
	143336aB	-0.405133	-90.7091	JF734065/Ha4	JF734105
	143342aB	-0.401417	-90.7064	JF734066/Ha4
Santa Fe	143030aB	-0.80345	-90.0848	JF734071/Ha4
M. parvulus	143031aB	-0.80345	-90.0848	JF734067/Ha4	JF734092
	143033aB	-0.80145	-90.0784	JF734072/Ha4
	143034aB	-0.80145	-90.0796	JF734068/Ha4
	143035aB	-0.799533	-90.0829	JF734075/Ha4	JF734096
	143038aB	-0.806817	-90.0832	JF734076/Ha4
	143039aB	-0.811217	-90.0774	JF734069/Ha4
	143042aB	-0.80785	-90.0795	JF734077/Ha8	JF734094
	134044aB	-0.80375	-90.0864	JF734074/Ha4	JF734093
	143045aB	-0.800817	-90.0811	JF734070/Ha4
	143047aB	-0.8002	-90.0802	JF734073/Ha4	JF734095
Totals	45 samples			8 haplotypes	29 sequences
