# Supplementary material for: A hitchhikers guide to the Galápagos: co-phylogeography of Galápagos mockingbirds and their parasites
Source: BMC Evol Biol. 2011 Oct 3;11:284. doi: 10.1186/1471-2148-11-284 (PMC3209464; doi:10.1186/1471-2148-11-284)
Supplement: Additional file 2 — Matrices of mean genetic divergence (p-distances) for the COI gene. [file 1471-2148-11-284-S2.XLS]

## Sheet: Sheet1
Additional file 2. Matrices of mean genetic divergence (p-distances).
Mimus	overall mean distance:0.022
	Esp	GbE	Cri	Cha	GbF	SFe	SCr	San	Rab	Isa	Mar	Fer	Pin
Esp
GbE	0.001
Cri	0.003	0.002
Cha	0.036	0.036	0.036
GbF	0.036	0.036	0.036	0
SFe	0.033	0.033	0.035	0.034	0.034
SCr	0.031	0.031	0.033	0.032	0.032	0.004
San	0.03	0.03	0.032	0.031	0.031	0.011	0.009
Rab	0.031	0.03	0.032	0.031	0.031	0.009	0.007	0.005
Isa	0.024	0.024	0.026	0.029	0.029	0.028	0.026	0.027	0.027
Mar	0.031	0.031	0.033	0.032	0.032	0.009	0.008	0.003	0.006	0.028
Fer	0.025	0.024	0.026	0.029	0.029	0.028	0.026	0.027	0.027	0.001	0.027
Gen	0.003	0.003	0.001	0.035	0.035	0.034	0.032	0.031	0.031	0.027	0.032	0.027
Pin	0.031	0.03	0.032	0.031	0.031	0.003	0.001	0.008	0.006	0.026	0.007	0.025	0.031
Analges	overall mean distance: 0.077
	Esp	GbE	Cri	Cha	GbF	SFe	SCr	San	Rab	Isa
Esp
GbE	0.008
Cri	0.051	0.05
Cha	0.113	0.112	0.109
GbF	0.112	0.111	0.107	0.004
SFe	0.095	0.093	0.097	0.095	0.094
SCr	0.103	0.102	0.099	0.097	0.096	0.033
San	0.115	0.114	0.105	0.081	0.078	0.115	0.114
Rab	0.101	0.1	0.09	0.07	0.066	0.103	0.1	0.071
Isa	0.1	0.099	0.092	0.071	0.067	0.104	0.101	0.072	0.01
Mar	0.101	0.1	0.093	0.071	0.068	0.107	0.102	0.072	0.011	0.011
Myrsidea	overall mean distance:0.034
	Esp	GbE	Cri	Cha	GbF	SFe	SCr	San	Rab	Isa
Esp
GbE	0.002
Cri	0.051	0.05
Cha	0.049	0.049	0.041
GbF	0.045	0.044	0.033	0.034
SFe	0.051	0.051	0.043	0.002	0.036
SCr	0.051	0.05	0.043	0.002	0.036	0.002
San	0.05	0.049	0.042	0.015	0.037	0.014	0.013
Rab	0.05	0.049	0.042	0.015	0.037	0.014	0.013	0.001
Isa	0.051	0.051	0.046	0.043	0.038	0.045	0.045	0.043	0.043
Mar	0.05	0.051	0.047	0.044	0.039	0.047	0.047	0.046	0.046	0.006
Brueelia	overall mean distance:0.001
	Esp	GbE	GbF	SFe	Rab
Esp
GbE	0
GbF	0.002	0.002
SFe	0.001	0.001	0.002
Rab	0.001	0.001	0.002	0
Mar	0.002	0.002	0.003	0.001	0.001
Table. Estimates of Evolutionary Divergence over Sequence Pairs between Groups
The number of base substitutions per site from averaging over all sequence pairs between groups are shown. Analyses were conducted using the Maximum Composite Likelihood model [1]. The analysis involved 107 nucleotide sequences. Codon positions included were 1st+2nd+3rd+Noncoding. All positions with less than 95% site coverage were eliminated. That is	fewer than 5% alignment gaps	missing data	and ambiguous bases were allowed at any position. There were a total of 1036 positions in the final dataset. Evolutionary analyses were conducted in MEGA5 [2].
1. Tamura K.	Nei M.	and Kumar S. (2004). Prospects for inferring very large phylogenies by using the neighbor-joining method. Proceedings of the National Academy of Sciences (USA) 101:11030-11035.
2. Tamura K.	Peterson D.	Peterson N.	Stecher G.	Nei M.	and Kumar S. (2011). MEGA5: Molecular Evolutionary Genetics Analysis using Maximum Likelihood	Evolutionary Distance	and Maximum Parsimony Methods. Molecular Biology and Evolution (In Press).
Disclaimer: Although utmost care has been taken to ensure the correctness of the caption	the caption text is provided "as is" without any warranty of any kind. Authors advise the user to carefully check the caption prior to its use for any purpose and report any errors or problems to the authors immediately (www.megasoftware.net). In no event shall the authors and their employers be liable for any damages	including but not limited to special	consequential	or other damages. Authors specifically disclaim all other warranties expressed or implied	including but not limited to the determination of suitability of this caption text for a specific purpose	use	or application.
