# Supplementary material for: A hitchhikers guide to the Galápagos: co-phylogeography of Galápagos mockingbirds and their parasites
Source: BMC Evol Biol. 2011 Oct 3;11:284. doi: 10.1186/1471-2148-11-284 (PMC3209464; doi:10.1186/1471-2148-11-284)
Supplement: Additional file 4 — Zipped archive containing KML files for each of the taxon phylogenies. These data files should be viewed in Google Earth [http://www.google.com/earth]. [file 1471-2148-11-284-S4.ZIP]

Archive with 6 entries (5 files):
- Supplement_5/
- Supplement_5/Analges.kmz
- Supplement_5/Bruelia.kmz
- Supplement_5/Mimus.kmz
- Supplement_5/MultiSpeciesTreeGalapagos.kmz
- Supplement_5/Myrsidea.kmz
